# Supplementary material for: Non-Invasive Neuromodulation Methods to Alleviate Symptoms of Huntington’s Disease: A Systematic Review of the Literature
Source: J Clin Med. 2023 Mar 2;12(5):2002. doi: 10.3390/jcm12052002 (PMC10004225; doi:10.3390/jcm12052002)
Supplement: Supplementary file 1 [file jcm-12-02002-s001.zip]

Archive with 1 entries (1 files):
- jcm-2220071-supplementary.pdf
